# Supplementary material for: Kinetic Energy of Throughfall in Subtropical Forests of SE China – Effects of Tree Canopy Structure, Functional Traits, and Biodiversity
Source: PLoS One. 2013 Feb 15;8(2):e49618. doi: 10.1371/journal.pone.0049618 (PMC3574125; doi:10.1371/journal.pone.0049618)
Supplement: Appendix S1 — Plot characteristics. (XLS) [file pone.0049618.s001.xls]

## Sheet: Appendix
CSP	LAI	plot basal area	T1 height (m)	T1 cover (%)	T2 height (m)	T2 cover (%)	SL height (m)	SL cover (%)	biodiversity (rarefaction method)
2	2.06	1.87474	30	15	18	10	5	20	35.14
4	2.12	2.95283	25	40	15	10	5	15	29.7229
12	1.48	4.43715	22	30	10	20	4	10	19.1885
13	2.33	2.67089	20	25	10	15	4	10	24.7623
15	1.69	3.41436	25	20	15	10	5	5	26.2662
16	1.95	0.918786	15	8	8	70	3	50	19.8346
17	2.26	0.889785	15	10	8	60	4	50	20.1873
23	3.11	1.40209	20	10	12	60	4	10	27.9796
24	2.79	0.95763	22	8	8	60	3	10	21.0094
25	2.1	1.05437	18	5	10	50	3	10	16.7786
T1=Tree layer 1
T2=Tree layer 2
T3=Tree layer 3
SL=Shrub layer
